# Supplementary material for: Reduced-representation sequencing identifies small effective population sizes of Anopheles gambiae in the north-western Lake Victoria basin, Uganda
Source: Malar J. 2018 Aug 6;17:285. doi: 10.1186/s12936-018-2432-0 (PMC6080216; doi:10.1186/s12936-018-2432-0)
Supplement: Supplementary file 4 — Additional file 4: Table S4. Chromosome 2L inversion molecular karyotype results. [file 12936_2018_2432_MOESM4_ESM.xlsx]

## Sheet: Inversion_karyotyping
Table S4. Chromosome 2L inversion molecular karotype results as per White et al. (2007) diagnostic assay
SAMPLE	BAND (bp)	ARRANGEMENT	KARYOTYPE	NOTES
EB.IR.001	492	2La	Inverted
EB.IR.003	492	2La	Inverted
EB.IR.004	492	2La	Inverted
EB.IR.007	492	2La	Inverted
EB.IR.008	492	2La	Inverted
EB.IR.009	492	2La	Inverted
EB.LC.006	492	2La	Inverted
EB.LC.008	492	2La	Inverted
WL.IR.002	492	2La	Inverted
WL.IR.005	492	2La	Inverted
WL.IR.015	492	2La	Inverted
WL.IR.017	492	2La	Inverted
BK.IR.003	492	2La	Inverted
BL.IR.009	492	2La	Inverted
SY.IR.2.003	492	2La	Inverted
SY.IR.2.004	492	2La	Inverted
SY.LC.1.001	492	2La	Inverted
SY.LC.1.003	492	2La	Inverted
SY.LC.1.015	492	2La	Inverted
SY.LC.2.001	492	2La	Inverted
SY.LC.2.002	492	2La	Inverted
SY.LC.2.003	492	2La	Inverted
SY.LC.2.004	492	2La	Inverted
SY.LC.2.005	492	2La	Inverted
SY.LC.2.006	492	2La	Inverted
SY.LC.2.007	492	2La	Inverted
NZ.IR.002	492	2La	Inverted
NZ.IR.004	492	2La	Inverted
NZ.IR.007	492	2La	Inverted
NZ.IR.008	492	2La	Inverted
NZ.IR.011	492	2La	Inverted
NZ.LC.M+1.007	492	2La	Inverted
NZ.LC.M+1.009	492	2La	Inverted
NZ.LC.M+1.011	492	2La	Inverted
EB.LC.004	207	2L+	Standard
WL.IR.014	207	2L+	Standard
WL.IR.016	207	2L+	Standard
WL.IR.021	207	2L+	Standard
BK.IR.002	207	2L+	Standard
BK.IR.005	207	2L+	Standard
BK.IR.006	207	2L+	Standard	Repeat produced 207bp band
BK.IR.008	207	2L+	Standard
BK.IR.013	207	2L+	Standard
BK.IR.018	207	2L+	Standard
BK.IR.020	207	2L+	Standard
BL.IR.011	650	-	-	Repeat produced unkn ~650bp band
BL.IR.013	207	2L+	Standard
BL.IR.016	207	2L+	Standard
BL.IR.031	207	2L+	Standard
BL.IR.034	207	2L+	Standard
NZ.LC.005	207	2L+	Standard
EB.IR.002	207/492	2La+/a	Het
EB.IR.005	207/492	2La+/a	Het
EB.IR.006	207/492	2La+/a	Het
EB.LC.001	207/492	2La+/a	Het
EB.LC.002	492	2La+/a	Het	Repeat produced 492bp band
EB.LC.003	207/492	2La+/a	Het
EB.LC.010	207/492	2La+/a	Het
WL.IR.001	492/650	2La	Inverted	Repeat produced 492bp band plus ~650bp band
WL.IR.003	207/492	2La+/a	Het
WL.IR.011	207/492	2La+/a	Het
WL.IR.012	492/650	2La	Inverted	Repeat produced 492bp band plus ~650bp band
WL.IR.018	207/492	2La+/a	Het
WL.IR.020	207/492	2La+/a	Het
WL.IR.022	207	2L+	Standard	Repeat produced 207bp band
WL.IR.024	207/492	2La+/a	Het
WL.IR.025	207/492	2La+/a	Het
BK.IR.001	207/492	2La+/a	Het
BK.IR.007	207/492	2La+/a	Het
BK.IR.010	207/492	2La+/a	Het
BK.IR.012	207	2La+/a	Het
BK.IR.015	207/492	2La+/a	Het
BL.IR.001	207/492	2La+/a	Het
BL.IR.003	207/492	2La+/a	Het
BL.IR.012	492	2La	Inverted	Repeat produced 492bp band
BL.IR.014	207/492	2La+/a	Het
BL.IR.015	207/492	2La+/a	Het
BL.IR.018	207/492	2La+/a	Het
BL.IR.023	207/492	2La+/a	Het
BL.IR.030	207/492	2La+/a	Het
BL.IR.032	207/492	2La+/a	Het
BL.IR.033	207/492	2La+/a	Het
SY.IR.2.001	492	2La	Inverted	Repeat produced 492bp band
SY.IR.2.002	492	2La	Inverted	Repeat produced 492bp band
SY.IR.2.005	207/492	2La+/a	Het
SY.LC.1.011	492	2La	Inverted	Repeat produced 492bp band
NZ.IR.005	207/492	2La+/a	Het
NZ.IR.006	492	2La	Inverted	Repeat produced 492bp band
NZ.LC.001	207/492	2La+/a	Het
NZ.LC.002	207/492	2La+/a	Het
NZ.LC.006	207/492	2La+/a	Het
NZ.LC.M+1.010	492	2La	Inverted	Repeat produced 492bp band
BK.IR.009		-	-	Not karyotyped
BK.IR.014		-	-	Not karyotyped
BK.IR.019		-	-	Not karyotyped
NZ.IR.009		-	-	Physically missing
